# Supplementary material for: Effect of experimental hookworm infection on insulin resistance in people at risk of type 2 diabetes
Source: Nat Commun. 2023 Jul 26;14:4503. doi: 10.1038/s41467-023-40263-4 (PMC10372076; doi:10.1038/s41467-023-40263-4)
Supplement: Supplementary file 4 — Source Data [file 41467_2023_40263_MOESM4_ESM.xlsx]

## Sheet: Figure 1c
	Figure 1c
	Trial continuation
		Drop out month
	Group:	Placebo	L3-20	L3-40
		24	3	24
		18	6	24
		12	24	24
		24	24	3
		12	24	24
		24	18	3
		6	24	6
		6	24	24
		24	18	24
		24	3	24
		24	24	24
		24	24	24
		24	18	12
			12

## Sheet: Figure 2a
Figure 2a: Eosinophil responses: Data from participants who completed at least one evaluation
Months	Placebo
0	0.12	0.23	0.12	0.16	0.19	0.13	0.08	0.24	0.12	0.17	0.54	0.19
6	0.15	0.19	0.33	0.18	0.15	0.15	0.13	0.14	0.18	0.12	0.12	0.15
12	0.12	0.4	0.19	0.2	0.19	0.16	0.09	0.23		na	0.11
18		0.28	0.33	0.16	0.15	0.3	0.1	0.15		0.09
24		0.34	0.22		0.23	2.53	0.09	0.12
Months	L3-20
0	0.38	0.18	0.14	1.86	0.13	0.26	0.05	0.49	0.13	0.15	0.35	0.09	0.02
6	1.19	0.58	0.8	0.99	1.1	na	0.48	1.01	0.25	0.77	0.98	0.37	0.58
12	0.58	na	0.43	1.26	0.35	1.38	0.4		0.25	0.61	0.95	0.32	0.46
18	0.46	0.64	0.48	1.06	0.17	1.74			0.28	0.45	1.21	0.24	0.42
24	0.45	0.43		0.87	0.17	1.48			0.25	0.38		0.36
Months	L3-40
0	0.31	0.11	0.06	0.07	0.1	0.09	0.06	0.13	0.06	0.7	0.07
6	0.54	0.65	0.52	1.26	1.85	0.39	0.54	0.24	0.98	1.43	0.41
12	0.67	0.52		0.85	1.13	0.64	0.29	0.13	0.73	1.98	0.28
18		0.24		0.77	1.03	0.61	0.21	na	0.57	1.03	0.5
24		0.16		0.72	0.94	0.68	0.18	0.15		1.56	0.43

## Sheet: Figure 2b and 2c
Figure 2b and 2c: Heat map raw data of degrees of eosinophilia and hookworm patency
	Figure 2b	Figure 2c
Group	Eosinophil count	Patent (1 for yes, 0 for no)
L3-20	na	na
	1.19	1
	0.58	1
	0.8	1
	0.99	1
	na	na
	1.1	1
	na	na
	0.48	0
	1.01	1
	0.25	1
	0.77	0
	0.98	1
	0.37	1
	0.58	1
L3-40	na	na
	0.54	na
	0.65	1
	0.52	1
	1.26	1
	1.85	1
	0.39	1
	0.54	1
	na	na
	0.24	1
	0.98	na
	1.43	1
	0.41	1
Placebo	0.15	0
	0.19	0
	0.33	0
	0.18	0
	0.15	0
	0.15	0
	0.13	0
	0.14	0
	0.18	0
	0.12	0
	0.12	0
	0.15	0

## Sheet: Figure 2d
Figure 2d: Hookworm faecal eggs/gram at 6 months
	L3-20	L3-40
	0	174.798
	2.4954	817.864
	221.569	125.013
	123.053	83.6676
	0	23.7682
	138.761	259.541
	152.572	442.864
	84.4672	8.14876
	14.6524	32.6084
	75.3942
	392.708
	41.2074

## Sheet: Figure 3 and table 4
											x= data exclusion
Figure 3a and Table 4: Absolute HOMA-IR units											na= not available				Figure 3a and Table 4: HOMA-IR change in units from baseline
Month	Placebo															PLACEBO					L3-20					L3-40
0	1.92	2.13	2.18	2.1	2.4	2.25	2.18	1.31	1.8	2.69	3.17	5.01			MONTH	6	12	18	24		6	12	18	24		6	12	18	24
6	2.93	2.88	2.03	4.24	2.13	1.6	1.56	2.18	3.46	2.22	2.95	3.13				1.01	-0.04				-0.46	-1.09	x	x		1.74	1.64
12	1.88	2.93	1.31	3.2	4.69	1.64	7.22	3.7		na	1.96					0.75	0.8	0.75	-0.85		-0.59	na	-0.8	-0.2		-1.21	-1.29	-0.52	-1.4
18		2.88	1.68	2.29	8.39	1.56	0.91	4.16		1.71						-0.15	-0.87	-0.5	-0.8		-1.22	-1	x			0.16
24		1.28	1.38	2.54	3.33	2.48	1.42	x								2.14	1.1	0.19	0.44		-0.6	-1.45	-1.48	-0.52		-0.48	-0.53	-0.22	-0.9
																-0.27	2.29	5.99	0.93		-1.87	-0.48	-1.68	-3.55		-0.18	1.57	0.39	-0.43
																-0.65	-0.61	-0.68	0.24		na	-0.52	0.25	-0.37		0.89	-0.34	0.31	0.03
Month	L3-20															-0.62	5.04	-1.27	-0.76		-2.39	-2.18				-0.96	-1.85	-0.28	-1.92
0	2.77	1.39	3.48	2.95	5.04	2.29	3.85	2.24	3.24	3.61	3.09	2.93	2.2			0.87	2.39	2.85	x		-0.09					-1.76	-1.6	na	-0.48
6	2.31	0.8	2.27	2.35	3.17	na	1.47	2.15	1.6	4.53	x	0.91	4.01			1.66					-1.64	-1.55	-1.8	-1.15		-0.89	0.28	-0.37	-1.06
12	1.68	na	2.49	1.49	4.56	1.78	1.68		1.69	2.36	3.98	1.47	2.24			-0.47	na	-0.98			0.92	-1.25	-1.94	-1.34		-1.55	-1.11	-0.4	2.2
18	x	0.59	x	1.47	3.36	2.54			1.43	1.67	x	3.13	0.73			-0.23	-1.22				x	0.89	x			-0.35	0.64	3.44	3.58
24	x	1.18		2.43	1.49	1.92			2.09	2.27		2.13				-1.88					-2.03	-1.47	0.2	-0.8
																					1.81	0.04	-1.47
Month	L3-40
0	2.18	2.36	2.12	2.36	1.96	2.64	3	4.33	1.96	3.6	2.48
6	3.92	1.15	2.28	1.88	1.78	3.53	2.04	2.58	1.07	2.05	2.13
12	3.81	1.07		1.82	3.53	2.3	1.15	2.7	2.24	2.49	3.12
18		1.84		2.13	2.35	2.95	2.72	na	1.59	3.2	5.92
24		0.96		1.46	1.53	2.67	1.09	3.86	0.9	5.8	6.07
Figure 3b and Table 4: Absolute Fasting blood glucose units															Figure 3b and Table 4: Glucose change in units from baseline
Month	Placebo															PLACEBO					L3-20					L3-40
0	5.4	4.8	4.9	4.3	4.5	4.6	4.9	4.2	4.5	5.5	5.1	4.7			MONTH	6	12	18	24		6	12	18	24		6	12	18	24
6	5.5	5.4	3.8	5.3	4	4	5	4.9	4.1	5	5.1	4.7				0.1	-0.1				-1.2	-1	x	x		-0.7	-1
12	5.3	5.5	4.2	4.8	4.8	4.6	5.8	5.2		na	4					0.6	0.7	0.6	-1.2		-0.7	na	-0.8	-1.4		-1	-1.3	-0.7	-1
18		5.4	4.2	4.3	5.1	4.4	4.1	5.5		4.8						-1.1	-0.7	-0.7	-1.8		0.2	0.7	x			0.4
24		3.6	3.1	5.2	5	4.3	2.9	x								1	0.5	0	0.9		-0.7	-0.9	-1.8	-1.2		-0.6	-1.2	-1.3	-1.2
																-0.5	0.3	0.6	0.5		-0.3	0.3	0	-0.6		-0.9	0.4	-0.5	-0.6
																-0.6	0	-0.2	-0.3		na	0.7	0.1	0.5		-0.1	-0.7	-0.3	-0.4
Month	L3-20															0.1	0.9	-0.8	-2		-1.8	-2.2				-0.6	-1.5	-0.1	-1.7
0	5.2	5.2	4.9	5.1	5.4	4.3	5.1	7.2	5.2	5.8	5.8	4.4	4.5			0.7	1	1.3	x		-0.3					-0.7	-0.9	na	-0.3
6	4	4.5	5.1	4.4	5.1	na	3.3	6.9	4.5	6	x	3.4	4.1			-0.4					-0.7	-1.4	-0.6	-0.5		-0.9	-0.7	0.2	-0.1
12	4.2	na	5.6	4.2	5.7	5	2.9		3.8	5.3	6.4	3.3	3.6			-0.5	na	-0.7			0.2	-0.5	-1.1	-0.7		-2.1	-2.1	-1.4	-0.9
18	x	4.4	x	3.3	5.4	4.4			4.6	4.7	x	4.7	4.1			0	-1.1				x	0.6	x			-1.1	-0.6	0	-0.4
24	x	3.8		3.9	4.8	4.8			4.7	5.1		4				0					-1	-1.1	0.3	-0.4
																					-0.4	-0.9	-0.4
Month	L3-40
0	4.9	5.3	5.3	5.3	4.9	5.4	5.2	6.5	4.9	5.4	4.3
6	4.2	4.3	5.7	4.7	4	5.3	4.6	5.8	4	3.3	3.2
12	3.9	4		4.1	5.3	4.7	3.7	5.6	4.2	3.3	3.7
18		4.6		4	4.4	5.1	5.1	na	5.1	4	4.3
24		4.3		4.1	4.3	5	3.5	6.2	4.8	4.5	3.9
Figure 3c and Table 4: Absolute Fasting blood insulin units															Figure 3c and Table 4: Insulin change in units from baseline
Month	Placebo
0	8	10	10	11	12	11	10	7	9	11	14	24				PLACEBO					L3-20					L3-40
6	12	12	12	18	12	9	7	10	19	10	13	15			MONTH	6	12	18	24		6	12	18	24		6	12	18	24
12	8	12	7	15	22	8	28	16		na	11					4	0				1	-3	x	x		11	12
18		12	9	12	37	8	5	17		8						2	2	2	-2		-2	na	-3	1		-4	-4	-1	-5
24		8	10	11	15	13	11	x								2	-3	-1	0		-6	-6	x			0
																7	4	1	0		-1	-5	-3	1		-1	0	2	-2
																0	10	25	3		-7	-3	-7	-14		1	6	3	-1
Month	L3-20															-2	-3	-3	2		na	-4	1	-3		4	0	2	1
0	12	6	16	13	21	12	17	7	14	14	12	15	11			-3	18	-5	1		-7	-4				-3	-6	-1	-6
6	13	4	10	12	14	na	10	7	8	17	x	6	22			3	9	10			0					-5	-4	na	-1
12	9	na	10	8	18	8	13		10	10	14	10	14			10					-6	-4	-7	-4		-3	3	-2	-5
18	x	3	x	10	14	13			7	8	x	15	4			-1	na	-3			3	-4	-6	-4		-1	2	3	14
24	x	7		14	7	9			10	10		12				-1	-3				x	2	x			2	6	18	22
																-9					-9	-5	0	-3
Month	L3-40
0	10	10	9	10	9	11	13	15	9	15	13
6	21	6	9	9	10	15	10	10	6	14	15
12	22	6		10	15	11	7	11	12	17	19
18		9		12	12	13	12	na	7	18	31
24		5		8	8	12	7	14	4	29

## Sheet: Figure 4 and Table 5
														x= data exclusion
Figure 4 and Table 5: Absolute Body mass units														na= not available				Figure 4 and Table 5: Body mass change in units from baseline
Month	Placebo																		PLACEBO					L3-20					L3-40
0	78.5	110.7	112.7	103.3	89	125.2	90.9	115.9	105.7	100.3	88.8	173.7						MONTH	6	12	18	24		6	12	18	24		6	12	18	24
6	80.5	113	116	97.2	95.8	133	88	112	109	104.3	89.3	169							2	-4.8				-3.1	-5.1	x	x		1.5	4
12	73.7	113	105	na	93.4	134	89.4	113		na	91								2.3	2.3	10.3	3.3		-3	na	-3.4	-1.3		-14.3	-4.8	1.2	0.2
18		121	114	94	97	134	87	113		85									3.3	-7.7	1.3	1.3		5.7	7.7	x			-2.3
24		114	114	90.8	97	129	90.3	x											-6.1	na	-9.3	-12.5		-4.3	-8.3	-2.4	-6.3		0.4	-0.5	-1.1	5.5
																			6.8	4.4	8	8		-4.5	0.3	-4.2	-5		1.2	-1.8	-3.8	-4.7
																			7.8	8.8	8.8	3.8		na	1.4	3.4	0.4		0	2.3	6.5	6.3
Month	L3-20																		-2.9	-1.5	-3.9	-0.6		-3.3	-1.3				-0.5	-0.5	-0.1	-3.8
0	121.1	67.3	192.3	165.3	82.2	95.6	105.3	91.6	81.6	102.8	90.6	140.9	104.4						-3.9	-2.9	-2.9	x		-0.9					-3.7	-3.6	na	1
6	118	64.3	198	161	77.7	na	102	90.7	78.6	100.8	97	139	106						3.3					-3	-0.5	-5.7	-3.6		-0.8	8.2	2.2	4.2
12	116	na	200	157	82.5	97	104		81.1	97.6	90	133	106						4	na	-15.3			-2	-5.2	-8.3	-9.5		6.7	5.9	8.7	3.7
18	x	63.9	x	162.9	78	99			75.9	94.5	x	127	91						0.5	2.2				6.4	-0.6	x			-0.5	5.5	9.5	10.5
24	x	66		159	77.2	96			78	93.3		124							-4.7					-1.9	-7.9	-13.9	-16.9
																								1.6	1.6	-13.4
Month	L3-40
0	90	97.8	132.4	111.5	128.8	101.5	86.5	89.9	100.8	145.3	130.5
6	91.5	83.5	130.1	111.9	130	101.5	86	86.2	100	152	130
12	94	93		111	127	103.8	86	86.3	109	151.2	136
18		99		110.4	125	108	86.4	na	103	154	140
24		98		117	124.1	107.8	82.7	90.9	105	149	141

## Sheet: Table 2
	Table 2: Adverse Event Reporting
	AE number	AE type	Group	Week	Severity	Worm-related?
	1	Concussion	Placebo	12	mild	No
	2	Laryngitis	Placebo	8	moderate	No
	3	Appendicitis	Placebo	18	severe	No
	4	Diarrhoea	L3-20	4	moderate	Yes
	5	Diarrhoea	L3-20	26	mild	Yes
	6	Dermatitis	L3-20	2	mild	No
	7	GI pain	L3-20	6	moderate	Yes
	8	Nausea	L3-20	6	moderate	Yes
	9	Salmonella	L3-20	18	moderate	No
	10	Gynaec problem	L3-20	8	moderate	No
	11	GI pain	L3-20	6	moderate	Yes
	12	Breast cancer	L3-20	8	severe	No
	13	GI pain	L3-40	8	moderate	Yes
	14	Diarrhoea	L3-40	7	mild	Yes
	15	GI pain	L3-40	2	severe	Yes
	16	GI pain	L3-40	4	moderate	Yes
	17	Diarrhoea	L3-40	8	mild	Yes
	18	GI pain	L3-40	5	moderate	Yes
	19	Erythema	L3-40	2	mild	No
	20	GI pain	L3-40	6	mild	Yes

## Sheet: Table 3
								x= data exclusion
	Table 3: PHQ-9 scores							na= not available
	Months							Placebo
	0	5	14	7	2	15	3	8	18	3	7	4	12
	6	8	4	2	2	6	3	4	12	5	10	6	5
	12	0	13	2	0	13	6	3	23		na	7
	18		6	5	2	12	6	2	9		9
	24		9	16	2	11	2	6	16
	Months							L3-20
	0	13	12	2	2	10	8	10	3	0	3	2	14	8
	6	5	2	4	1	na	7	6	2	0	4	9	13	2
	12	6		4	4	7	4		2	2	0	11	11	3
	18	11	3	9	3	9			1	0	0	9	6	2
	24	6	4	0	2	10			2	0		4
	Months							L3-40
	0	17	10	6	4	0	12	20	5	12	12	6
	6	0	9	14	11	1	11	20	5	12	7	3
	12	6	6		1	3	12	14	1	4	3	6
	18		9		4	0	10	18		1	6	7
	24		9		6	0	9	23	2	2	4	4
								Combined Hookworm
	Months
	0	13	12	2	2	10	8	10	3	0	3	2	14	8	17	10	6	4	0	12	20	5	12	12	6
	6	5	2	4	1	na	7	6	2	0	4	9	13	2	0	9	14	11	1	11	20	5	12	7	3
	12	6		4	4	7	4		2	2	0	11	11	3	6	6		1	3	12	14	1	4	3	6
	18	11	3	9	3	9			1	0	0	9	6	2		9		4	0	10	18		1	6	7
	24	6	4	0	2	10			2	0		4				9		6	0	9	23	2	2	4	4

## Sheet: Suppl Figure 1
												x= data exclusion
												na= not available
Supplementary Figure 1: Haemoglobin levels
Months	Placebo
0	142	148	151	134	131	146	156	126	143	145	137	142
6	143	149	148	135	127	148	155	129	138	139	142	144
12	145	155	140	132	129	148	149	129		na	141
18		142	152	125	128	142	158	129		144
24		156	156		134	151	150	124
Months	L3-20
0	136	129	138	142	131	157	138	144	128	157	154	141	148
6	132	121	139	131	125	na	164	141	127	159	144	144	156
12	129	na	129	130	129	150	165		126	159	144	146	164
18	134	126	143	134	130	147			125	162	148	138	151
24	135	118		125	138	146			118	160		137
Months	L3-40
0	137	140	136	145	139	137	155	144	137	152	165
6	143	142	137	154	141	145	149	137	138	162	163
12	147	138		133	136	143	148	150	141	163	167
18		149		138	136	137	148	na	140	150	155
24		146		139	138	140	133	136		154	166

## Sheet: Suppl Fig 2
											x= data exclusion
											na= not available
	Supplementary Figure 2a: PREDIMED
	Months	Placebo
	0	5	4	3	7	4	0	3	4	7	8	6	0
	6	6	7	4	7	5	1	3	4	5	4	5	5
	12	6	4	3	7	1	2	4	4		na	7
	18		5	4	6	2	2	2	4		5
	24		5	2	4	0	3	4	5
	Months	L3-20
	0	5	5	1	7	3	4	2	6	3	5	7	5	4
	6	6	4	4	6	4	na	3	5	4	3	5	5	3
	12	4	na	5	6	3	3	2		3	5	6	7	2
	18	2	6	4	6	5	3			4	6	7	8	8
	24	1	6		6	4	3			3	5		8
	Months	L3-40
	0	4	7	5	8	5	7	7	4	3	1	6
	6	4	5	7	7	6	6	10	5	4	5	5
	12	4	9		7	5	5	10	3	3	4	4
	18		7		7	5	7	7	na	6	2	4
	24		6		6	5	7	10	5	6	3	4
	Supplementary Figure 2b: METs
	Months	Placebo
	0	394	2250	1170	1620	858	735	1103	540	848	660	2861	1110
	6	840	2296	323	1680	765	0	105	990	258	535	765	210
	12	1470	315	4080	384	505	0	525	470		na	2616
	18		2730	648	1200	450	612.5	300	1290		1080
	24		2016	105	940	270	315	300	1290
	Months	L3-20
	0	210	1845	645	1140	0	525	210	420	840	1650	105	1070	4200
	6	315	1047	420	1395	608	na	525	1215	315	855	70	1238	2835
	12	473	na	750	870	158	540	608		360	8400	1050	1590	525
	18	270	1057.5		525	945	840			210	5280	720	1620	840
	24	420	1350		315	931	600			210	5880		860
	Months	L3-40
	0	2160	315	438	820	640	1575	2862	2200	198	1160	1275
	6	1140	360	420	983	775	0	1870	420	720	1000	1330
	12	180	1208		1815	420	225	1558	897	105	830	360
	18		528		855	515	645	2130	na	1322	1340	472.5
	24		420		525	405	855	1462.5	1680	1035	920	405

[truncated: 7 more sheets: Suppl. Figure 3, Suppl Fig 4, Suppl Fig 5 and Table 5, Suppl Table 1, Suppl Table 2, Supp Table 3, Suppl Table 4]
